# Supplementary material for: Adverse Childhood Experiences and Trauma-Informed Care: An Online Module for Pediatricians
Source: MedEdPORTAL. 2019 Nov 1;15:10851. doi: 10.15766/mep_2374-8265.10851 (PMC6952282; doi:10.15766/mep_2374-8265.10851)
Supplement: Supplementary file 1 — A. ACEs PowerPoint.pptx B. ACEs Premodule Survey.docx C. ACEs Postmodule Survey.docx [file mep-15-10851-s001.zip]

Archive with 4 entries (4 files):
- _Educational_Summary_Report_10851.pdf
- A. ACEs PowerPoint.pptx
- B. ACEs Premodule Survey.docx
- C. ACEs Postmodule Survey.docx
